# Supplementary material for: Dose- and time-dependent effects of collagenase clostridium histolyticum injection on transverse carpal ligament elastic modulus and thickness in vitro
Source: PLoS One. 2022 Dec 1;17(12):e0277187. doi: 10.1371/journal.pone.0277187 (PMC9714872; doi:10.1371/journal.pone.0277187)
Supplement: S1 Dataset — The raw data points for shear wave speed and thickness used for statistical analysis. (XLSX) [file pone.0277187.s001.xlsx]

## Sheet: Raw Data Points
Injection Point	Time (hrs)	Dose (U)	SWS (m/s)	Thickness (mm)
1	0	100	8.89	2.51
1	2	100	8.98	2.54
1	4	100	9.32	2.49
1	6	100	9.34	2.51
1	8	100	9.35	2.14
1	24	100	8.91	2.47
2	0	150	7.25	2.39
2	2	150	8.08	2.35
2	4	150	8.02	2.24
2	6	150	7.84	2.39
2	8	150	7.46	2.37
2	24	150	6.74	1.94
3	0	200	9.06	2.6
3	2	200	9.39	2.6
3	4	200	9.01	2.36
3	6	200	8.64	2.29
3	8	200	8.27	2.29
3	24	200	6.59	1.71
4	0	250	4.95	2.95
4	2	250	4.33	2.96
4	4	250	3.75	2.93
4	6	250	3.83	2.83
4	8	250	3.45	2.23
4	24	250	3.62	1.99
5	0	50	9.08	2.21
5	2	50	9.11	2.22
5	4	50	9.31	2.21
5	6	50	9.14	2.13
5	8	50	8.67	2.07
5	24	50	8.52	2.03
6	0	100	7.45	2.18
6	2	100	7.03	2.06
6	4	100	6.8	2.04
6	6	100	6.33	2.04
6	8	100	6.23	2.07
6	24	100	6.7	2.07
7	0	150	7.38	2.38
7	2	150	6.36	2.37
7	4	150	6.51	2.26
7	6	150	6.3	2.24
7	8	150	6.49	2.24
7	24	150	6.22	2.18
8	0	200	9.48	2.09
8	2	200	8.35	2.04
8	4	200	8.21	2.01
8	6	200	7.87	2.12
8	8	200	7.65	1.79
8	24	200	7.43	1.7
9	0	250	8.05	2.43
9	2	250	6.88	2.41
9	4	250	7.2	2.33
9	6	250	7.14	2.27
9	8	250	6.7	2.24
9	24	250	5.56	2.24
10	0	50	7.55	3.1
10	2	50	7.65	3.1
10	4	50	7.77	3.1
10	6	50	7.57	3.1
10	8	50	7.43	3.1
10	24	50	7.39	3.1
11	0	100	7.87	1.79
11	2	100	7.44	1.79
11	4	100	7.94	1.79
11	6	100	8.18	1.79
11	8	100	8.17	1.79
11	24	100	7.9	1.79
12	0	150	9.44	1.8
12	2	150	8.88	1.8
12	4	150	9.23	1.8
12	6	150	9.23	1.8
12	8	150	9.96	1.8
12	24	150	8.44	1.8
13	0	200	8.27	1.33
13	2	200	7.93	1.33
13	4	200	8.2	1.33
13	6	200	8.21	1.33
13	8	200	8.45	1.33
13	24	200	7.44	1.32
14	0	250	8	1.55
14	2	250	7.18	1.55
14	4	250	7.41	1.55
14	6	250	7.25	1.53
14	8	250	7.47	1.49
14	24	250	5.29	1.47
15	0	50	9.17	0.94
15	2	50	8.09	0.94
15	4	50	9.01	0.94
15	6	50	10.41	0.94
15	8	50	10.4	0.94
15	24	50	9.84	0.94
16	0	100	9.07	2.22
16	2	100	10.01	2.22
16	4	100	9.88	2.22
16	6	100	10.44	2.22
16	8	100	10.32	2.22
16	24	100	9.26	2.22
17	0	150	9.55	2.89
17	2	150	8.65	2.87
17	4	150	9.94	2.8
17	6	150	9.77	2.76
17	8	150	8.87	2.7
17	24	150	9.3	2.56
18	0	200	6.75	1.68
18	2	200	5.51	1.67
18	4	200	6.45	1.67
18	6	200	6.94	1.66
18	8	200	6.37	1.66
18	24	200	5.59	1.62
19	0	250	10.62	1.77
19	2	250	8.48	1.76
19	4	250	9.18	1.74
19	6	250	9.71	1.45
19	8	250	9.17	1.4
19	24	250	7.77	1.39
20	0	50	10.99	2.29
20	2	50	9.46	2.29
20	4	50	10.96	2.29
20	6	50	10.98	2.3
20	8	50	10.75	2.29
20	24	50	10.74	2.3
21	0	100	8.55	2.46
21	2	100	7.43	2.46
21	4	100	8.31	2.46
21	6	100	7.29	2.46
21	8	100	7.18	2.46
21	24	100	8.36	2.46
22	0	150	8.75	1.97
22	2	150	8.36	1.93
22	4	150	8.04	1.91
22	6	150	8.22	1.91
22	8	150	7.98	1.87
22	24	150	7.68	1.88
23	0	200	9.67	1.72
23	2	200	9.07	1.7
23	4	200	9.44	1.52
23	6	200	9.34	1.47
23	8	200	8.91	1.43
23	24	200	8.3	1.46
24	0	250	9.83	1.95
24	2	250	9.77	1.91
24	4	250	9.2	1.85
24	6	250	9.33	1.75
24	8	250	9.56	1.6
24	24	250	5.65	1.56
25	0	50	6.4	1.78
25	2	50	5.71	1.78
25	4	50	6.13	1.78
25	6	50	6	1.78
25	8	50	5.88	1.76
25	24	50	5.78	1.75
26	0	100	8.34	2.76
26	2	100	8.32	2.72
26	4	100	7.84	2.7
26	6	100	7.82	2.62
26	8	100	7.74	2.6
26	24	100	7.37	2.59
27	0	150	9.78	2.05
27	2	150	9.61	2.04
27	4	150	9.24	2.05
27	6	150	9.7	1.97
27	8	150	9.54	1.89
27	24	150	9.22	1.97
28	0	200	9.19	2.02
28	2	200	9.05	1.84
28	4	200	9.18	1.79
28	6	200	8.63	1.73
28	8	200	8.14	1.78
28	24	200	6.89	1.7
29	0	250	8.69	2.33
29	2	250	7.74	2.27
29	4	250	7.87	2.14
29	6	250	7.58	2.15
29	8	250	7.84	1.87
29	24	250	6.75	1.79
30	0	50	9.21	2.27
30	2	50	8.32	2.27
30	4	50	8.17	2.27
30	6	50	8.25	2.27
30	8	50	8.22	2.27
30	24	50	8.29	2.27
31	0	100	7.16	2.91
31	2	100	7.43	2.91
31	4	100	7.46	2.91
31	6	100	7.4	2.91
31	8	100	7.3	2.91
31	24	100	7.36	2.91
32	0	150	8.87	3.43
32	2	150	8.81	3.2
32	4	150	8.15	3.2
32	6	150	8.55	3.2
32	8	150	8.53	3.2
32	24	150	8.83	3.2
33	0	200	8.06	1.85
33	2	200	6.06	1.88
33	4	200	5.97	1.85
33	6	200	5.75	1.86
33	8	200	6	1.86
33	24	200	7.47	1.83
34	0	250	8.22	3.17
34	2	250	8.15	3.08
34	4	250	7.94	3.03
34	6	250	7.87	3
34	8	250	7.2	2.9
34	24	250	6.64	2.68
35	0	50	8.52	1.94
35	2	50	8.38	1.82
35	4	50	8.47	1.82
35	6	50	8.53	1.82
35	8	50	8.9	1.82
35	24	50	8.97	1.82
36	0	100	5.56	3.11
36	2	100	4.15	3.11
36	4	100	3.38	3.11
36	6	100	5.11	3.11
36	8	100	5.56	3.11
36	24	100	5.08	3.16
37	0	150	3.08	3.56
37	2	150	2.27	3.54
37	4	150	2.86	3.46
37	6	150	3.01	3.46
37	8	150	3.03	3.42
37	24	150	2.67	3.41
38	0	200	5.59	3.04
38	2	200	4.77	3.02
38	4	200	4.86	3
38	6	200	5.14	2.97
38	8	200	4.32	2.97
38	24	200	3.83	2.97
39	0	250	4.26	3.2
39	2	250	2.45	3.15
39	4	250	2.38	3.1
39	6	250	2.8	3.09
39	8	250	3	3.1
39	24	250	2.6	3.04
40	0	50	3.36	2.83
40	2	50	2.61	2.83
40	4	50	2.44	2.83
40	6	50	3.35	2.83
40	8	50	3.23	2.82
40	24	50	3.2	2.81
41	0	100	9.24	2.76
41	2	100	9.06	2.67
41	4	100	7.96	2.67
41	6	100	9.09	2.67
41	8	100	9.09	2.67
41	24	100	8.82	2.65
42	0	150	5.26	2.76
42	2	150	5.19	2.7
42	4	150	3.89	2.7
42	6	150	5.57	2.7
42	8	150	3.47	2.64
42	24	150	4.47	2.6
43	0	200	3.23	2.99
43	2	200	3.27	2.95
43	4	200	2.64	2.95
43	6	200	2.89	2.95
43	8	200	2.84	2.9
43	24	200	2.8	2.89
44	0	250	5.62	2.43
44	2	250	5.1	2.4
44	4	250	5.49	2.39
44	6	250	5.09	2.39
44	8	250	4.35	2.39
44	24	250	3.88	2.37
45	0	50	8.04	2.58
45	2	50	7.88	2.58
45	4	50	6.71	2.58
45	6	50	7.5	2.58
45	8	50	5.93	2.58
45	24	50	7.15	2.58

## Sheet: Mean and STD
	Mean SWS										STD SWS
		Time (Hours)										Time (Hours)
			0	2	4	6	8	24					0	2	4	6	8	24
	CCH Dose (Units)	50	8.03556	7.46778	7.66333	7.97	7.71222	7.76444			CCH Dose (Units)	50	2.04103	1.98613	2.28169	2.17002	2.25442	2.12792
		100	8.01444	7.76111	7.65444	7.88889	7.88222	7.75111				100	1.09896	1.57902	1.74499	1.52374	1.43811	1.23347
		150	7.70667	7.35667	7.32	7.57667	7.25889	7.06333				150	2.13048	2.21798	2.31442	2.10804	2.35942	2.15749
		200	7.7	7.04444	7.10667	7.04556	6.77222	6.26				200	2.02509	2.07789	2.17308	1.9704	1.95799	1.73904
		250	7.58222	6.67556	6.71333	6.73333	6.52667	5.30667				250	2.05815	2.16729	2.23329	2.22724	2.259	1.57472
	Mean Thickness										STD Thickness
		Time (Hours)										Time (Hours)
			0	2	4	6	8	24					0	2	4	6	8	24
	CCH Dose (Units)	50	2.21556	2.20333	2.20222	2.19444	2.18333	2.17778			CCH Dose (Units)	50	0.595709	0.603048	0.603025	0.603621	0.604777	0.605563
		100	2.52222	2.49778	2.48778	2.48111	2.44111	2.48				100	0.388381	0.393948	0.394906	0.391023	0.4009	0.39449
		150	2.58111	2.53333	2.49111	2.49222	2.45889	2.39333				150	0.591504	0.558211	0.548401	0.54948	0.550181	0.557833
		200	2.14667	2.11444	2.05333	2.04222	2.00111	1.91111				200	0.566549	0.565137	0.563856	0.564088	0.561396	0.563056
		250	2.42	2.38778	2.34	2.27333	2.13556	2.05889				250	0.563757	0.550389	0.544528	0.580995	0.569036	0.537286
